# Supplementary material for: Evaluation of Bone Biomarkers in Renal Osteodystrophy
Source: Life (Basel). 2024 Nov 25;14(12):1540. doi: 10.3390/life14121540 (PMC11679507; doi:10.3390/life14121540)
Supplement: Supplementary file 1 [file life-14-01540-s001.zip]

Archive with 1 entries (1 files):
- life-3306722-supplementary.pdf
